# Supplementary material for: Holothurin A Inhibits RUNX1-Enhanced EMT in Metastasis Prostate Cancer via the Akt/JNK and P38 MAPK Signaling Pathway
Source: Mar Drugs. 2023 Jun 3;21(6):345. doi: 10.3390/md21060345 (PMC10301049; doi:10.3390/md21060345)
Supplement: Supplementary file 1 [file marinedrugs-21-00345-s001.zip]

Archive with 1 entries (1 files):
- marinedrugs-2417058-supplementary.pdf
